# Supplementary material for: Synthesis of Novel 7-Phenyl-2,3-Dihydropyrrolo[2,1-b]Quinazolin-9(1H)-ones as Cholinesterase Inhibitors Targeting Alzheimer’s Disease Through Suzuki–Miyaura Cross-Coupling Reaction
Source: Molecules. 2025 Jun 28;30(13):2791. doi: 10.3390/molecules30132791 (PMC12250785; doi:10.3390/molecules30132791)
Supplement: Supplementary file 1 [file molecules-30-02791-s001.zip]

Archive with 1 entries (1 files):
- molecules-3714342-supplementary.pdf
